# Supplementary material for: ALS-Associated FUS Mutations Result in Compromised FUS Alternative Splicing and Autoregulation
Source: PLoS Genet. 2013 Oct 31;9(10):e1003895. doi: 10.1371/journal.pgen.1003895 (PMC3814325; doi:10.1371/journal.pgen.1003895)
Supplement: Table S1 — List of RNA targets identified in FUS CLIP-seq in HeLa cells. (XLS) [file pgen.1003895.s010.xls]

## Sheet: Sheet1
Table S1. List of RNA targets identified in FUS CLIP-seq in HeLa cells
gene	RefSeq ID
AAK1	NM_014911
AARS2	NM_020745
ABCC3	NM_003786
ABCG1	NM_207174
ABLIM1	NM_006720
ACOT7	NM_181866
ACTN1	NM_001130004
ACTN4	NM_004924
ACTR1A	NM_005736
ACVR2B	NM_001106
ADAM17	NM_003183
ADAM20	NM_003814
ADAMTS13	NM_139027
ADARB1	NM_015833
ADCY3	NM_004036
ADPGK	NM_031284
AFAP1	NM_001134647
AFF1	NM_005935
AFTPH	NM_203437
AGAP1	NM_001037131
AGPAT3	NM_001037553
AHCTF1	NM_015446
AHCYL1	NM_006621
AHCYL2	NM_001130720
AHSA2	NM_152392
AIDA	NM_022831
AIG1	NM_016108
AK2	NM_001625
AKAP2	NM_001004065
AKR1C3	NM_003739
AKT3	NM_005465
ALCAM	NM_001627
ALDH3A2	NM_001031806
ALG8	NM_024079
ALKBH5	NM_017758
ALOX12	NM_000697
ANAPC10	NM_014885
ANGPT1	NM_001146
ANKH	NM_054027
ANKLE2	NM_015114
ANKRD11	NM_013275
ANKRD32	NM_032290
ANKS3	NM_133450
ANO7	NM_001001891
ANXA2	NM_004039
AP1B1	NM_001127
AP4E1	NM_007347
APOL2	NM_030882
APP	NM_001136130
ARAF	NM_001654
ARCN1	NM_001655
ARFRP1	NM_003224
ARHGAP17	NM_001006634
ARHGAP23	NM_020876
ARHGAP26	NM_001135608
ARHGAP28	NM_030672
ARHGEF10L	NM_001011722
ARHGEF7	NM_001113513
ARID1A	NM_006015
ARID1B	NM_017519
ARID2	NM_152641
ARID5B	NM_032199
ARMC9	NM_025139
ARNT	NM_001668
ARPC2	NM_005731
ASAP1	NM_018482
ASB18	NM_212556
ASF1B	NM_018154
ASH1L	NM_018489
ASPH	NM_001164750
ASPM	NM_018136
ASXL1	NM_001164603
ATE1	NM_001001976
ATF6	NM_007348
ATF7IP	NM_018179
ATG7	NM_001144912
ATP2A2	NM_001135765
ATP5O	NM_001697
ATPAF2	NM_145691
ATPBD4	NM_001141972
ATXN10	NM_013236
ATXN3	NM_001164775
ATXN7	NM_000333
ATXN7L1	NM_152749
AUTS2	NM_001127231
AVL9	NM_015060
AXL	NM_021913
B4GALT1	NM_001497
BACE2	NM_138992
BACH1	NR_027655
BANP	NM_079837
BASP1	NM_006317
BBS9	NM_001033605
BCAR3	NM_003567
BCKDHB	NM_183050
BCL2L1	NM_138578
BCR	NM_021574
BEGAIN	NM_001159531
BICD1	NM_001003398
BIRC3	NM_182962
BIRC6	NM_016252
BIVM	NM_017693
BMI1	NM_005180
BMP2K	NM_017593
BMP6	NM_001718
BMPR1A	NM_004329
BRD2	NM_005104
BRD4	NM_014299
BRD8	NM_006696
BRD9	NM_001009877
BRI3	NM_015379
BRIP1	NM_032043
BRWD3	NM_153252
BTBD3	NM_181443
BTN2A1	NM_078476
C10orf118	NM_018017
C10orf119	NM_024834
C10orf28	NM_014472
C10orf68	NM_024688
C10orf76	NM_024541
C11orf24	NM_022338
C11orf30	NM_020193
C11orf49	NM_001003676
C11orf75	NM_020179
C12orf4	NM_020374
C13orf15	NM_014059
C14orf147	NM_138288
C14orf43	NM_194278
C15orf28	NR_026808
C16orf35	NM_001039476
C17orf87	NM_207103
C18orf1	NM_181482
C1orf163	NM_023077
C1orf55	NM_152608
C20orf117	NM_080627
C20orf72	NM_052865
C21orf34	NR_027791
C21orf63	NM_058187
C21orf84	NR_026863
C2orf68	NM_001013649
C2orf86	NM_001042692
C3orf10	NM_018462
C3orf17	NM_015412
C3orf37	NM_001006109
C4BPB	NM_001017367
C5orf32	NM_032412
C5orf33	NM_001085411
C5orf34	NM_198566
C5orf36	NM_173665
C5orf42	NM_023073
C6orf114	NM_033069
C6orf167	NM_198468
C6orf176	NR_026860
C7orf60	NM_152556
C9orf119	NM_001040011
C9orf3	NM_032823
C9orf82	NM_024828
C9orf86	NM_024718
CAB39	NM_001130850
CABC1	NM_020247
CABIN1	NM_012295
CACNA2D3	NM_018398
CACNB2	NM_201570
CAMK1D	NM_020397
CAMSAP1	NM_015447
CAMTA1	NM_015215
CARS2	NM_024537
CASP8	NM_033358
CASP9	NM_032996
CAST	NM_001750
CBARA1	NM_006077
CBFA2T2	NM_001032999
CBL	NM_005188
CCDC102B	NM_001093729
CCDC109A	NM_138357
CCDC12	NM_144716
CCDC144A	NM_014695
CCDC57	NM_198082
CCNE2	NM_057749
CCNT2	NM_001241
CCNY	NM_145012
CD55	NM_000574
CD83	NM_004233
CDADC1	NM_030911
CDC27	NM_001256
CDH12	NM_004061
CDH13	NM_001257
CDK5RAP2	NM_018249
CDK6	NM_001259
CDKAL1	NM_017774
CDKL5	NM_001037343
CDKN2BAS	NR_003529
CDYL	NM_001143971
CELSR3	NM_001407
CENPF	NM_016343
CENPI	NM_006733
CENPT	NM_025082
CEP192	NM_032142
CEP72	NM_018140
CERK	NM_022766
CFDP1	NM_006324
CHCHD3	NM_017812
CHD2	NM_001271
CHD9	NM_025134
CHM	NM_001145414
CHN1	NM_001822
CHST11	NM_018413
CITED2	NM_006079
CLCN6	NM_001286
CLIP3	NM_015526
CLPTM1L	NM_030782
CLU	NM_203339
CNKSR3	NM_173515
CNOT2	NM_014515
COBL	NM_015198
COIL	NM_004645
COL15A1	NM_001855
COL25A1	NM_032518
COL4A2	NM_001846
COL4A4	NM_000092
COL4A5	NM_033380
COL5A1	NM_000093
COL8A1	NM_001850
COMT	NM_001135162
COX6C	NM_004374
CPEB2	NM_182485
CPM	NM_198320
CPNE1	NM_003915
CPSF6	NM_007007
CREB3L2	NM_194071
CREBZF	NM_001039618
CRELD1	NM_001031717
CRIM1	NM_016441
CRTC3	NM_001042574
CS	NM_004077
CSNK1D	NM_001893
CSNK1G2	NM_001319
CTBP2	NM_022802
CUGBP1	NM_006560
CUL1	NM_003592
CUL4A	NM_001008895
CUX1	NM_181552
CXCR3	NM_001142797
CXCR6	NM_006564
CYFIP1	NM_014608
DAB2	NM_001343
DAP	NM_004394
DAZAP1	NM_170711
DCAF8	NR_028103
DCI	NM_001919
DCTN2	NM_006400
DCUN1D2	NM_001014283
DCUN1D5	NM_032299
DDB2	NM_000107
DDX17	NM_006386
DDX18	NM_006773
DDX27	NM_017895
DDX55	NM_020936
DENND1A	NM_024820
DENND3	NM_014957
DENND5B	NM_144973
DERA	NM_015954
DGCR5	NR_002733
DGCR8	NM_022720
DGKD	NM_003648
DGKH	NM_152910
DGKI	NM_004717
DGKZ	NM_003646
DHRS12	NM_024705
DHRS7B	NM_015510
DHRSX	NM_145177
DHX15	NM_001358
DIAPH3	NM_001042517
DIDO1	NM_080797
DIP2A	NM_206891
DIP2C	NM_014974
DIS3L2	NM_152383
DISC1	NM_001164539
DLG2	NM_001142702
DLGAP4	NM_183006
DMXL2	NM_015263
DNAJC11	NM_018198
DNAJC2	NM_014377
DNAJC7	NM_001144766
DNM1L	NM_012063
DNMBP	NM_015221
DNPEP	NM_012100
DOCK1	NM_001380
DOCK11	NM_144658
DOCK4	NM_014705
DOCK5	NM_024940
DOCK7	NM_033407
DOT1L	NM_032482
DPF2	NM_006268
DPY19L1	NM_015283
DPYD	NM_000110
DPYSL2	NM_001386
DPYSL3	NM_001387
DSCR3	NM_006052
DSP	NM_004415
DST	NM_183380
DSTYK	NM_015375
DUSP16	NM_030640
DVL1	NM_004421
DYM	NM_017653
DYNLRB1	NM_014183
E2F1	NM_005225
E2F3	NM_001949
EBF1	NM_024007
EDEM1	NM_014674
EEF1D	NM_001130057
EFCAB2	NR_026588
EFR3A	NM_015137
EFTUD2	NM_001142605
EGFR	NM_201283
EGOT	NR_004428
EHMT1	NM_001145527
EIF2C2	NM_001164623
EIF2C3	NM_024852
EIF3B	NM_003751
EIF4A2	NM_001967
EIF4G3	NM_003760
ELK3	NM_005230
ELMOD2	NM_153702
EML6	NM_001039753
ENOSF1	NM_202758
ENSA	NM_207047
EP400	NM_015409
EPB41L1	NM_177996
EPB41L4A	NM_022140
EPHA6	NM_001080448
EPHX1	NM_001136018
EPN2	NM_014964
ERBB4	NM_001042599
ERCC6	NM_000124
ERI3	NM_024066
ETFA	NM_000126
ETNK1	NM_018638
EXOC2	NM_018303
EXOC4	NM_021807
EXT1	NM_000127
EXT2	NM_000401
EYA4	NM_172103
EZR	NM_003379
FADS1	NM_013402
FAF1	NM_007051
FAM105B	NM_138348
FAM107B	NM_031453
FAM113A	NM_022760
FAM120C	NM_017848
FAM129B	NM_022833
FAM172A	NM_001163417
FAM173B	NM_199133
FAM179B	NM_015091
FAM190A	NM_001145065
FAM193B	NM_019057
FAM38A	NM_001142864
FAM38B	NM_022068
FAM3C	NM_001040020
FAM53B	NM_014661
FAM65A	NM_024519
FAM73A	NM_198549
FARP2	NM_014808
FARSB	NM_005687
FAT1	NM_005245
FBXL17	NM_001163315
FBXO18	NM_178150
FBXO42	NM_018994
FBXW8	NM_153348
FCHSD1	NM_033449
FGD4	NM_139241
FHIT	NM_001166243
FLJ33630	NR_015360
FLJ43663	NR_024153
FLNB	NM_001164317
FMN1	NM_001103184
FNDC3A	NM_001079673
FNDC3B	NM_001135095
FOXP1	NM_001012505
FOXP4	NM_138457
FRK	NM_002031
FRMD5	NM_032892
FRYL	NM_015030
FSTL4	NM_015082
FTO	NM_001080432
FUS	NR_028388
FUT8	NM_178154
FZD6	NM_003506
GABARAPL1	NM_031412
GABRE	NM_004961
GAK	NM_005255
GALNT13	NM_052917
GALNT2	NM_004481
GALNT7	NM_017423
GARNL3	NM_032293
GAS8	NR_023348
GATAD2A	NM_017660
GATAD2B	NM_020699
GATS	NR_028038
GCLM	NM_002061
GCN1L1	NM_006836
GEN1	NM_001130009
GFPT1	NM_002056
GFPT2	NM_005110
GIGYF2	NM_001103147
GLI2	NM_005270
GLIS1	NM_147193
GLOD4	NM_016080
GLRX3	NM_006541
GLTSCR1	NM_015711
GMDS	NM_001500
GNA13	NM_006572
GNAO1	NM_138736
GNL3L	NM_019067
GOLGA1	NM_002077
GOSR1	NM_004871
GPATCH4	NM_182679
GPC5	NM_004466
GPD2	NM_000408
GPI	NM_000175
GPLD1	NM_001503
GPR125	NM_145290
GPRIN3	NM_198281
GPSM2	NM_013296
GREB1L	NM_001142966
GRIK2	NM_175768
GSDMD	NM_001166237
GSN	NM_000177
GTF2IRD1	NM_005685
GTPBP2	NM_019096
GTPBP4	NM_012341
H6PD	NM_004285
HDAC4	NM_006037
HDAC8	NM_001166418
HDHD1A	NM_001135565
HEATR7A	NM_032450
HELLS	NM_018063
HERC3	NM_014606
HERC4	NM_015601
HERV-FRD	NM_207582
HIATL1	NM_032558
HIPK2	NM_001113239
HIST1H2BD	NM_138720
HLCS	NM_000411
HMGCS1	NM_001098272
HNRNPA2B1	NM_031243
HNRNPAB	NM_004499
HNRNPD	NM_031370
HNRNPH1	NM_005520
HNRNPK	NM_031263
HNRNPUL1	NM_007040
HNRPDL	NM_031372
HPCAL1	NM_134421
HRH1	NM_001098212
HSPG2	NM_005529
IARS	NM_013417
IDH1	NM_005896
IGF1R	NM_000875
IGF2BP1	NM_006546
IGF2BP3	NM_006547
IGF2R	NM_000876
IKBKE	NM_014002
IKZF2	NM_016260
IL15	NM_172174
IL20RB	NM_144717
IMMP2L	NM_032549
IMPDH2	NM_000884
INADL	NM_176877
INF2	NM_032714
INPP4B	NM_003866
IPMK	NM_152230
IPO7	NM_006391
IQGAP1	NM_003870
IRAK2	NM_001570
IRS1	NM_005544
ISCU	NM_213595
ITGA6	NM_000210
ITGB1BP1	NM_004763
ITPR1	NM_002222
IVD	NM_002225
IWS1	NM_017969
IZUMO1	NM_182575
JARID2	NM_004973
JAZF1	NM_175061
JMJD1C	NM_032776
KAL1	NM_000216
KANK1	NM_015158
KANK3	NM_198471
KCNIP3	NM_001034914
KCNK1	NM_002245
KCNT2	NM_198503
KCTD5	NM_018992
KDM4C	NM_001146695
KIAA0562	NM_014704
KIAA0892	NM_015329
KIAA1026	NM_001017999
KIAA1328	NM_020776
KIAA1370	NM_019600
KIAA1671	NM_001145206
KIAA1731	NM_033395
KIAA1797	NM_017794
KIAA1841	NM_001129993
KIAA1967	NM_021174
KIF13A	NM_001105567
KIF13B	NM_015254
KIF16B	NM_024704
KIF1B	NM_015074
KIRREL	NM_018240
KLF12	NM_007249
KLF13	NM_015995
KLF3	NM_016531
KLHDC4	NM_017566
KLHL29	NM_052920
KPNA3	NM_002267
KRT39	NM_213656
KYNU	NM_001032998
L3MBTL	NM_032107
LAMA5	NM_005560
LAMB2	NM_002292
LANCL1	NM_001136574
LANCL2	NM_018697
LAP3	NM_015907
LASS5	NM_147190
LATS2	NM_014572
LCLAT1	NM_001002257
LDLRAD3	NM_174902
LENG8	NM_052925
LIMCH1	NM_001112717
LMNB1	NM_005573
LMO1	NM_002315
LOC100129034	NR_027406
LOC100272228	NR_027456
LOC100294362	NR_029376
LOC285696	NR_027253
LOC374443	NR_002814
LOC400931	NR_027033
LOC554202	NR_027054
LOC728411	NR_027027
LOC729678	NR_027183
LPCAT1	NM_024830
LPCAT3	NM_005768
LPP	NM_005578
LRBA	NM_006726
LRIG3	NM_001136051
LRP11	NM_032832
LRPPRC	NM_133259
LRRC37A4	NR_002940
LRRC61	NM_001142928
LRRC8D	NM_018103
LRRFIP2	NM_017724
LUC7L	NM_201412
LUC7L2	NM_016019
LYRM4	NM_020408
MACROD1	NM_014067
MAD1L1	NM_001013836
MAEA	NM_001017405
MAGI1	NM_004742
Magmas	NM_016069
MAMDC2	NM_153267
MAML3	NM_018717
MAN1B1	NM_016219
MAP2	NM_001039538
MAP2K1	NM_002755
MAP2K3	NM_145109
MAP2K5	NM_145160
MAP3K13	NM_004721
MAP3K14	NM_003954
MAPK14	NM_139013
MAPKAPK2	NM_004759
March1	NM_001166373
March6	NM_005885
MAST2	NM_015112
MAST4	NM_015183
MBD5	NM_018328
MCC	NM_002387
MCL1	NM_182763
MCM4	NM_182746
MCM5	NM_006739
MCM8	NM_032485
MCTS1	NM_014060
MDFIC	NM_199072
MDN1	NM_014611
ME3	NM_001014811
MED13	NM_005121
MED13L	NM_015335
MED15	NM_015889
MED30	NM_080651
MEGF11	NM_032445
MEIS1	NM_002398
MEMO1	NM_001137602
MFHAS1	NM_004225
MICAL3	NM_001136004
MKI67	NM_002417
MKL2	NM_014048
MKLN1	NM_013255
MKNK2	NM_017572
MKX	NM_173576
MLL4	NM_014727
MLLT4	NM_005936
MORC2	NM_014941
MORF4L2	NM_001142418
MOSC1	NM_022746
MPP7	NM_173496
MRPL21	NM_181515
MRPS27	NM_015084
MSH3	NM_002439
MSI2	NM_170721
MSRA	NM_001135671
MTFMT	NM_139242
MTHFD1L	NM_015440
MTR	NM_000254
MUC16	NM_024690
MXI1	NM_005962
MYCBP2	NM_015057
MYH9	NM_002473
MYO10	NM_012334
MYO18A	NM_078471
MYO1E	NM_004998
MYOF	NM_013451
MYPN	NM_032578
MYST4	NM_012330
NARF	NM_001083608
NARG1L	NM_018527
NASP	NM_002482
NAV2	NM_182964
NBAS	NM_015909
NBEAL1	NM_001114132
NCAPD2	NM_014865
NCAPG2	NM_017760
NCKAP5	NM_207481
NCOA3	NM_006534
NCOA6	NM_014071
NCRNA00152	NR_024204
NCRNA00174	NR_026873
NCRNA00182	NR_028379
NDUFB8	NM_005004
NDUFB9	NM_005005
NDUFS6	NM_004553
NECAB3	NM_031231
NEGR1	NM_173808
NEK4	NM_003157
NFATC3	NM_004555
NFE2L2	NM_001145412
NFIA	NM_001134673
NFIB	NM_005596
NFIC	NM_005597
NHS	NM_198270
NID1	NM_002508
NIN	NM_016350
NINL	NM_025176
NIPBL	NM_015384
NKTR	NM_005385
NME7	NM_197972
NOSTRIN	NM_001039724
NPHP4	NM_015102
NPTN	NM_012428
NR2C2	NM_003298
NR6A1	NM_001489
NRAS	NM_002524
NRD1	NM_001101662
NRF1	NM_001040110
NRG4	NM_138573
NRIP1	NM_003489
NRN1L	NM_198443
NRP1	NM_001024629
NT5DC1	NM_152729
NTNG1	NM_014917
NUBP1	NM_002484
NUCKS1	NM_022731
NUDCD3	NM_015332
NUMB	NM_003744
NUP210	NM_024923
NUPL2	NM_007342
NVL	NM_206840
OGDH	NM_001003941
OGN	NM_033014
OPA1	NM_130834
OPN3	NM_014322
OPTN	NM_021980
ORC2L	NM_006190
ORC3L	NM_181837
OSBP2	NM_030758
OSBPL10	NM_017784
OSBPL6	NM_145739
OSBPL9	NM_148907
OSMR	NM_003999
OVCH1	NM_183378
OXCT1	NM_000436
OXR1	NM_018002
PACS1	NM_018026
PALLD	NM_001166109
PAN3	NM_175854
PAPPA	NM_002581
PAQR5	NM_001104554
PARD3	NM_019619
PARN	NM_001134477
PARP4	NM_006437
PAWR	NM_002583
PBX1	NM_002585
PCCA	NM_000282
PCID2	NM_001127202
PCNT	NM_006031
PCTK3	NM_212503
PDCD6	NM_013232
PDE10A	NM_006661
PDE1A	NM_001003683
PDE3A	NM_000921
PDE3B	NM_000922
PDE4B	NM_001037340
PDE4D	NM_006203
PDE8B	NM_003719
PDLIM5	NM_001011516
PDPK1	NM_002613
PDS5B	NM_015032
PDSS2	NM_020381
PDZD8	NM_173791
PELI2	NM_021255
PFKL	NM_002626
PFTK1	NM_012395
PGM1	NM_002633
PHF12	NM_020889
PHF15	NM_015288
PHF2	NM_005392
PHF3	NM_015153
PHKB	NM_000293
PHLDB2	NM_001134439
PI4K2B	NM_018323
PIAS2	NM_173206
PIK3C2B	NM_002646
PIK3C3	NM_002647
PIK3R3	NM_003629
PIP4K2A	NM_005028
PISD	NM_014338
PITPNC1	NM_181671
PKD1	NM_000296
PKMYT1	NM_004203
PKN3	NM_013355
PLA2G16	NM_007069
PLAA	NM_001031689
PLAC4	NM_182832
PLCL2	NM_001144382
PLD1	NM_002662
PLEKHA5	NR_026568
PLXDC2	NM_032812
PMEPA1	NM_020182
PNRC1	NM_006813
POLD3	NM_006591
POLE	NM_006231
POLG	NM_001126131
POLH	NM_006502
POLQ	NM_199420
POLR1B	NM_019014
POLR2J4	NR_003655
POLR3C	NM_006468
POLR3H	NM_138338
POLS	NM_006999
PPA2	NM_001034191
PPHLN1	NM_201440
PPL	NM_002705
PPM1L	NM_139245
PPP1R13B	NM_015316
PPP2CA	NM_002715
PPP2R2B	NM_004576
PPP3CA	NM_000944
PPP3CC	NM_005605
PPPDE2	NM_015704
PRH1	NM_006250
PRIM2	NM_000947
PRKAA1	NM_206907
PRKAR1B	NM_002735
PRKCA	NM_002737
PRKCE	NM_005400
PRKRIR	NM_004705
PRPF40A	NM_017892
PRPF6	NM_012469
PRR5L	NM_001160168
PSAP	NM_002778
PSD3	NM_206909
PSMB7	NM_002799
PSMD14	NM_005805
PSME4	NM_014614
PSMF1	NM_006814
PSMG4	NM_001128592
PTCH1	NM_001083602
PTEN	NM_000314
PTGES3	NM_006601
PTK2	NM_153831
PTPN14	NM_005401
PTPRD	NM_002839
PTPRE	NM_006504
PTPRJ	NM_001098503
PTPRK	NM_002844
PTPRM	NM_002845
PTPRO	NM_030667
PUM1	NM_014676
PUS1	NM_025215
PVRL3	NM_015480
PVT1	NR_003367
PXDN	NM_012293
QKI	NM_206855
QSER1	NM_001076786
QSOX2	NM_181701
R3HDM1	NM_015361
RAB30	NM_014488
RAB31	NM_006868
RAB3C	NM_138453
RAB5C	NM_201434
RAB6A	NM_198896
RAD51L1	NM_133510
RAET1G	NM_001001788
RAI1	NM_030665
RAI14	NM_001145520
RALGAPA2	NM_020343
RANBP3	NM_003624
RARRES1	NM_002888
RARS2	NM_020320
RASA1	NM_022650
RASA3	NM_007368
RASSF9	NM_005447
RBBP4	NM_001135256
RBM19	NM_016196
RBM26	NM_022118
RBM39	NM_184234
RBM6	NM_005777
RBMS1	NM_002897
RBMS3	NM_014483
RBPMS	NM_001008711
RC3H2	NM_018835
RCN1	NM_002901
RER1	NM_007033
RERE	NM_001042682
RFC1	NM_002913
RFX3	NM_134428
RGS12	NM_198227
RHBDF1	NM_022450
RHOD	NM_014578
RILPL1	NM_178314
RIPK1	NM_003804
RLIM	NM_016120
RNASEH2B	NM_024570
RNF123	NM_022064
RNF19A	NM_015435
RNF212	NM_001131034
RNF216	NM_207111
RNGTT	NM_003800
RNU5D	NR_002755
ROBO1	NM_001145844
ROR2	NM_004560
RPA1	NM_002945
RPL17	NM_000985
RPRD1B	NM_021215
RPS6KA2	NM_021135
RPTOR	NM_020761
RSL24D1	NM_016304
RSU1	NM_152724
RTF1	NM_015138
RTN4	NM_007008
RUNX1	NM_001754
RUNX2	NM_004348
S100PBP	NM_001017406
SAFB	NM_002967
SAMD4B	NM_018028
SAP30BP	NM_013260
SAPS3	NM_018312
SARNP	NM_033082
SBF2	NM_030962
SBNO2	NM_001100122
SCAMP2	NM_005697
SCAPER	NM_001145923
SCFD1	NM_016106
SCMH1	NM_001031694
SDCCAG8	NM_006642
SDHALP2	NR_003265
SEC11A	NM_014300
SEC31A	NM_001077208
SEC61A2	NM_001142628
SEL1L3	NM_015187
SELO	NM_031454
Sept9	NM_001113496
SERGEF	NM_012139
SESN2	NM_031459
SETD1B	NM_015048
SETDB1	NM_012432
SF1	NM_201995
SFMBT1	NM_001005159
SFMBT2	NM_001029880
SFPQ	NM_005066
SFRS12	NM_139168
SFRS14	NM_001017392
SFRS4	NM_005626
SFRS5	NM_006925
SFRS6	NM_006275
SGK1	NM_001143676
SGK269	NM_024776
SGMS1	NM_147156
SH3BP4	NM_014521
SH3GL1	NM_003025
SH3GLB2	NM_020145
SH3RF1	NM_020870
SIAH1	NM_003031
SIAH2	NM_005067
SIK1	NM_173354
SIN3A	NM_015477
SIPA1L1	NM_015556
SIPA1L3	NM_015073
SIRT5	NM_031244
SKI	NM_003036
SKIL	NM_001145097
SKIV2L2	NM_015360
SLAIN1	NM_001040153
SLC11A2	NM_000617
SLC12A6	NM_133647
SLC20A2	NM_006749
SLC22A3	NM_021977
SLC25A21	NM_030631
SLC25A24	NM_213651
SLC27A2	NM_001159629
SLC35F3	NM_173508
SLC38A1	NM_030674
SLC38A10	NM_138570
SLC39A11	NM_139177
SLC41A2	NM_032148
SLC44A1	NM_080546
SLC7A11	NM_014331
SLC7A2	NM_001008539
SLC7A5	NM_003486
SLC9A3R1	NM_004252
SLIT2	NM_004787
SLMAP	NM_007159
SMAD2	NM_005901
SMAD6	NM_001142861
SMCR7L	NM_019008
SMEK2	NM_001122964
SMOC1	NM_001034852
SMPD3	NM_018667
SMS	NM_004595
SMYD3	NM_022743
SNAP47	NM_053052
SND1	NM_014390
SNX19	NM_014758
SOLH	NM_005632
SORBS2	NM_001145675
SORCS2	NM_020777
SOX12	NM_006943
SOX13	NM_005686
SPAST	NM_014946
SPATS2	NM_023071
SPEF2	NM_144722
SPG11	NM_025137
SPG7	NM_199367
SPIRE1	NM_001128627
SPRED2	NM_181784
SPSB1	NM_025106
SPTAN1	NM_001130438
SPTBN1	NM_178313
SRBD1	NM_018079
SREBF2	NM_004599
SRP54	NM_003136
SRPRB	NM_021203
SSBP2	NM_012446
SSBP3	NM_018070
ST7OT4	NR_002329
STARD4	NM_139164
STAT1	NM_007315
STAT3	NM_213662
STAU2	NM_001164383
STIM1	NM_003156
STK17A	NM_004760
STK24	NM_001032296
STK3	NM_006281
STK39	NM_013233
STRN3	NM_001083893
SUCLG2	NM_003848
SULT4A1	NM_014351
SWAP70	NM_015055
SYNCRIP	NM_001159675
SYNE1	NM_015293
SYNE2	NM_182914
SYNPO	NM_001109974
SYT12	NM_177963
SYT17	NM_016524
TACC2	NM_206861
TADA2A	NM_133439
TAF1D	NM_024116
TAF4	NM_003185
TAF4B	NM_005640
TANC1	NM_001145909
TAOK1	NM_020791
TBC1D14	NM_001113363
TBC1D19	NM_018317
TBC1D22A	NM_014346
TBC1D9B	NM_015043
TBCD	NM_005993
TBL1X	NM_005647
TBL1XR1	NM_024665
TBX15	NM_152380
TCERG1	NM_001040006
TCF12	NM_207038
TCF7L2	NM_001146284
TDP1	NM_018319
TDRD3	NM_001146070
TEAD1	NM_021961
TECR	NM_138501
TFAP4	NM_003223
TFDP1	NM_007111
TGS1	NM_024831
THAP10	NM_020147
THBS1	NM_003246
THRB	NM_001128176
THSD4	NM_024817
TIA1	NM_022037
TIMM50	NM_001001563
TKT	NM_001135056
TLN1	NM_006289
TM9SF2	NM_004800
TM9SF3	NM_020123
TM9SF4	NM_014742
TMCO3	NM_017905
TMED6	NM_144676
TMEM109	NM_024092
TMEM123	NM_052932
TMEM164	NM_032227
TMEM165	NM_018475
TMEM204	NM_024600
TMEM209	NM_032842
TMEM49	NM_030938
TMEM59	NM_004872
TMTC1	NM_175861
TMTC2	NM_152588
TMTC4	NM_001079669
TMUB2	NM_177441
TNIK	NM_015028
TNIP1	NM_006058
TNPO3	NM_012470
TNRC6A	NM_014494
TNS3	NM_022748
TNS4	NM_032865
TOMM20L	NM_207377
TOP2B	NM_001068
TP53BP1	NM_001141980
TP53BP2	NM_005426
TPD52	NM_005079
TPD52L1	NM_001003395
TPK1	NM_022445
TPM1	NM_001018008
TRAF2	NM_021138
TRANK1	NM_014831
TRAPPC10	NM_003274
TRAPPC9	NM_001160372
TRERF1	NM_033502
TRIM24	NM_015905
TRIM39	NM_172016
TRIM52	NM_032765
TRIO	NM_007118
TRIP12	NM_004238
TRIT1	NM_017646
TRPS1	NM_014112
TSHZ2	NM_173485
TSSC1	NM_003310
TSTD2	NM_139246
TTC15	NM_016030
TTC28	NM_001145418
TTC39C	NR_024232
TTF2	NM_003594
TTN	NM_133378
TUBA1B	NM_006082
TUBGCP2	NM_006659
TXNRD1	NM_003330
UBAP2	NM_018449
UBE2E2	NM_152653
UBE2E3	NM_006357
UBE2G1	NM_003342
UBE2I	NM_194259
UBE2J2	NM_194457
UBE2L3	NM_198157
UBE3A	NM_130838
UBE3C	NM_014671
UBQLN1	NM_013438
UBR3	NM_172070
UBR4	NM_020765
UHRF2	NM_152896
UNC13B	NM_006377
UNC5C	NM_003728
UNC84A	NM_001130965
UNK	NM_001080419
URB1	NM_014825
USP14	NM_001037334
USP22	NM_015276
USP36	NM_025090
USP48	NM_032236
USPL1	NM_005800
UST	NM_005715
UTRN	NM_007124
VAPA	NM_194434
VAPB	NM_004738
VAV2	NM_001134398
VAV3	NM_001079874
VDAC1	NM_003374
VEZF1	NM_007146
VGLL4	NM_001128219
VPS13A	NM_001018038
VPS13B	NM_152564
VPS13D	NM_015378
VPS29	NM_016226
VPS37C	NM_017966
VPS41	NM_014396
VTI1A	NM_145206
WAC	NM_016628
WDFY2	NM_052950
WDR12	NM_018256
WDR25	NM_024515
WDR3	NM_006784
WDR33	NM_001006622
WDR34	NM_052844
WDR43	NM_015131
WDR5	NM_017588
WDR51A	NM_001161581
WIPI1	NM_017983
WWOX	NM_016373
WWP1	NM_007013
XIAP	NM_001167
YAF2	NM_005748
YEATS2	NM_018023
ZBED1	NM_004729
ZBTB20	NM_001164347
ZBTB25	NM_006977
ZBTB5	NM_014872
ZC3H12A	NM_025079
ZC3H3	NM_015117
ZCCHC14	NM_015144
ZER1	NM_006336
ZFAT	NM_020863
ZFHX3	NM_001164766
ZFP90	NM_133458
ZFR	NM_016107
ZGPAT	NM_032527
ZMIZ1	NM_020338
ZMYND8	NM_183048
ZNF143	NM_003442
ZNF146	NM_001099638
ZNF148	NM_021964
ZNF182	NM_006962
ZNF444	NM_018337
ZNF445	NM_181489
ZNF7	NM_003416
ZNF714	NM_182515
ZNF815	NR_023382
ZNRF1	NM_032268
ZSWIM6	NM_020928
