# Supplementary material for: ALS-Associated FUS Mutations Result in Compromised FUS Alternative Splicing and Autoregulation
Source: PLoS Genet. 2013 Oct 31;9(10):e1003895. doi: 10.1371/journal.pgen.1003895 (PMC3814325; doi:10.1371/journal.pgen.1003895)
Supplement: Table S2 — Gene Ontology (GO) biological process analysis of overlapping RNA targets of FUS between CLIP-seq datasets in different cells and tissues. (XLS) [file pgen.1003895.s011.xls]

## Sheet: Table S2A
Table S2. Gene Ontology analysis of overlapping RNA targets of FUS between CLIP-seq datasets in different cells and tissues
S2A. Gene Ontology analysis of overlapping RNA targets of FUS in HeLa cells and HEK293 cells*
Term	Overlap	P-value	Adjusted P-value	Z-score	Combined Score	Genes
regulation of gene expression (GO:0010468)	76/914	1.21832e-05	0.00788255	-2.52	12.2046	MED13;ZNF148;ZNF146;BRD8;ATF7IP;ZNF143;EIF4A2;USP22;PHF12;MDFIC;NR2C2;TFDP1;CREBZF;BRIP1;ATF6;NRF1;HDAC8;E2F1;PAWR;SSBP2;JMJD1C;NFATC3;GTPBP4;PIAS2;MAML3;HNRNPAB;TP53BP1;ZFHX3;TCF12;GLI2;PTEN;EIF3B;SREBF2;RFX3;SCMH1;MKL2;NRIP1;CUX1;ERCC6;TNRC6A;SIRT5;PTPRK;VEZF1;KLF12;PPP2CA;CNOT2;ARID1A;ARID1B;HNRNPD;ARID5B;CDK6;NCOA3;NCOA6;CHD2;IGF2BP1;IGF2BP3;SMAD2;ABCG1;JAZF1;LANCL2;GATAD2A;STAT3;YAF2;PBX1;TR…
regulation of transcription (GO:0045449)	66/774	2.47447e-05	0.00800492	-2.43585	11.7595	MED13;ZNF148;ZNF146;BRD8;ATF7IP;ZNF143;USP22;PHF12;MDFIC;NR2C2;TFDP1;CREBZF;BRIP1;ATF6;NRF1;HDAC8;E2F1;PAWR;SSBP2;JMJD1C;NFATC3;PIAS2;MAML3;HNRNPAB;TP53BP1;ZFHX3;TCF12;GLI2;SREBF2;RFX3;SCMH1;MKL2;NRIP1;CUX1;ERCC6;SIRT5;PTPRK;VEZF1;KLF12;PPP2CA;CNOT2;ARID1A;ARID1B;HNRNPD;ARID5B;NCOA3;NCOA6;CHD2;SMAD2;ABCG1;JAZF1;LANCL2;GATAD2A;STAT3;YAF2;PBX1;TRERF1;ELK3;RUNX1;RUNX2;ACVR2B;HIPK2;TCF7L2;CENPF;NFIC;…
negative regulation of transcription (GO:0016481)	26/230	0.000208687	0.0450069	-2.16895	6.72578	PTPRK;KLF12;SMAD2;JAZF1;ZFHX3;GLI2;ZNF148;LANCL2;GATAD2A;PHF12;STAT3;YAF2;ELK3;RUNX2;CREBZF;RFX3;SCMH1;HDAC8;E2F1;PAWR;ARID5B;NRIP1;CUX1;CENPF;SIRT5;NFIC
*The data source of HeLa cells is from Zhou Y, Liu S, Liu G, Ozturk A, Hicks GG (2013) ALS-Associated FUS Mutations Result In Compromised FUS Alternative Splicing And Autoregulation. PLOS Genetics;
The data source of HEK293 cells are from Hoell JI, Larsson E, Runge S, Nusbaum JD, Duggimpudi S, et al. (2011) RNA targets of wild-type and mutant FET family proteins. Nature Structural & Molecular Biology 18: 1428-1431;
The gene ontology analysis of 845 overalpping genes (Figure 2B) were performed using Enrichr (http://amp.pharm.mssm.edu/Enrichr/index.html).

## Sheet: Table S2B
S2B. Gene Ontology analysis of overlapping RNA targets of FUS in mouse brains and neurons*
Term	Overlap	P-value	Adjusted P-value	Z-score	Combined Score	Genes
cell adhesion (GO:0007155)	34/319	3.35454e-08	8.47022e-06	-2.23581	26.1119	CADM1;PTPRK;PTPRM;PTPRF;MAGI1;PTPRT;CTNNA3;BAI1;PKP4;GPR98;SEMA4D;CHL1;PPFIA2;PKD1;MLLT4;CDH13;MTSS1;NRCAM;ROBO1;ROBO2;DSCAM;EGFR;NCAM1;NCAM2;DSCAML1;OPCML;CNTN1;CNTN4;CTNND2;SPOCK1;CDH2;CDH4;TNR;GMDS
synaptic transmission (GO:0007268)	22/137	1.86937e-08	8.47022e-06	-2.10084	24.5357	SYT1;GRIK1;GRIK4;KCND2;BSN;CACNA1E;CACNA1B;GABBR2;KCNIP1;MBP;KCNQ5;SLC1A2;KCNQ3;KCNQ2;PI4KA;GRM1;GRM5;GRM7;DTNA;DLGAP1;DLGAP2;GRIA1
glutamate signaling pathway (GO:0007215)	9/16	7.08194e-08	1.19213e-05	-2.11788	24.0108	GRIK1;GRIK2;GRIK3;GRIK4;GRIN2A;GRIA4;GRM5;GRIN2B;GRID2
cell communication (GO:0007154)	102/1896	2.88009e-06	0.000363612	-2.18978	17.3418	RORA;BSN;ELMO1;MTSS1;GRIK1;GRIK2;GRIK3;GRIK4;BAIAP2;SNTG1;PTK2;GABBR2;GRID2;WNK1;ABR;PARD3;DLGAP1;DLGAP2;GRIA4;GRIA2;FYN;GRIA1;GABRB1;FOXN3;CAMK2B;APC;RALGDS;PTPRJ;PTPRK;PTPRM;PTPRF;PTPRG;PTPRT;SRPK2;RPS6KA2;EGFR;DOCK1;CHRM3;INPP4B;INPP4A;ADCY1;RAPGEF6;RAPGEF4;RAPGEF1;EFNA5;TRIO;SKI;MAPK10;CALM1;FGF14;FGF12;ITPK1;AKT3;DAPK1;HIPK2;CTNND2;PTPRD;GRIN2B;GRIN2A;SH3GL2;PI4KA;SORT1;CDH13;MBP;SLC1A2;PRKG…
nervous system development (GO:0007399)	21/187	7.90404e-06	0.000798308	-2.22821	15.8939	MEF2C;FGF14;FGF12;ROBO1;RAPGEF5;DSCAM;ENC1;LSAMP;EFNA5;EPHB1;HDAC4;ZEB2;KCNQ2;SLIT1;ARHGAP26;GPR98;CHRM3;CNTN4;SPOCK1;APBA2;DPYSL2
cell-cell adhesion (GO:0016337)	15/104	1.17847e-05	0.000991878	-2.05668	14.2238	CADM1;NRCAM;ROBO1;ROBO2;EGFR;PTPRM;PTPRT;CTNNA3;NCAM2;DSCAML1;GPR98;CNTN4;PKD1;GMDS;CDH13
homophilic cell adhesion (GO:0007156)	7/21	3.23282e-05	0.00233225	-2.13846	12.961	PTPRM;CADM1;DSCAML1;PTPRT;ROBO1;PKD1;ROBO2
cell-cell signaling (GO:0007267)	28/353	0.000100152	0.00572961	-2.20627	11.389	SYT1;PTPRJ;BSN;GRB10;EFNA5;KCNIP1;PI4KA;GRM1;GRM5;GRM7;MLLT4;DTNA;DLGAP1;DLGAP2;GRIA1;GRIK1;FGF14;GRIK4;FGF12;KCND2;CACNA1E;CACNA1B;GABBR2;MBP;KCNQ5;SLC1A2;KCNQ3;KCNQ2
regulation of axonogenesis (GO:0050770)	5/10	0.000102112	0.00572961	-1.13369	5.85222	NRCAM;ROBO1;MAPT;ROBO2;LRRC4C
response to metal ion (GO:0010038)	8/43	0.00029921	0.0138684	-1.94754	8.33185	SYT1;KCNIP1;KCNMB2;BCL2;NEDD4L;KCNMA1;RYR2;CALM1
regulation of neuron differentiation (GO:0045664)	6/22	0.000302085	0.0138684	-1.65467	7.07891	LRRC4C;NRCAM;ROBO1;MAPT;CNTN4;ROBO2
axon guidance (GO:0007411)	6/24	0.000449514	0.018917	-2.04273	8.10491	TNR;UNC5C;PTPRM;NRXN3;NRXN1;CNTN4
signal transduction (GO:0007165)	85/1722	0.000604081	0.0234662	-2.05579	7.71372	RORA;ELMO1;MTSS1;GRIK1;GRIK2;GRIK3;GRIK4;BAIAP2;PTK2;GRID2;WNK1;ABR;PARD3;GRIA4;GRIA2;GRIA1;FYN;GABRB1;FOXN3;CAMK2B;APC;RALGDS;PTPRJ;PTPRK;PTPRM;PTPRF;PTPRG;PTPRT;SRPK2;RPS6KA2;EGFR;DOCK1;CHRM3;INPP4B;INPP4A;ADCY1;RAPGEF6;RAPGEF4;RAPGEF1;TRIO;SKI;MAPK10;CALM1;FGF14;FGF12;ITPK1;AKT3;DAPK1;HIPK2;CTNND2;PTPRD;GRIN2B;GRIN2A;SH3GL2;PI4KA;SORT1;CDH13;PRKG1;EXT1;EPHB1;NTRK3;KCNIP1;GRM1;GRM5;CHL1;RAP1GAP…
detection of calcium ion (GO:0005513)	4/9	0.000749118	0.0270218	-0.393471	1.42087	SYT1;RYR2;KCNIP1;KCNMB2
anatomical structure development (GO:0048856)	39/639	0.000810235	0.0272779	-2.11293	7.6101	MEF2C;SH3GL2;TRPS1;GPR98;GRIK1;NRCAM;UNC5C;ENC1;HDAC4;MBP;CHRM3;CNTN4;DCLK1;NF1;DPYSL2;RAPGEF5;EFNA5;EXT1;EPHB1;BAI1;LAMA2;ZEB2;SLIT1;SLIT3;SGCD;APBA2;JARID2;FGF14;FGF12;ROBO1;ROBO2;DSCAM;LSAMP;DSCAML1;SOX6;KCNQ2;ARHGAP26;SPOCK1;PARK2
response to calcium ion (GO:0051592)	6/29	0.00106464	0.0336028	-1.86207	6.31828	SYT1;KCNIP1;KCNMB2;KCNMA1;RYR2;CALM1
protein amino acid dephosphorylation (GO:0006470)	9/69	0.00129325	0.0384172	-1.81115	5.90298	PTEN;PTPRJ;PTPRK;PTPRM;PTPRN2;PTPRT;SSH2;PPP3CA;PTPRD
calcium ion transport (GO:0006816)	7/43	0.00143387	0.040228	-1.95761	6.29019	CACNA2D1;SLC8A1;FYN;RYR3;RYR2;CACNA1C;CACNA1D
enzyme linked receptor protein signaling pathway (GO:0007167)	15/171	0.00172832	0.045937	-1.92326	5.92458	MTSS1;RAPGEF1;PTPRJ;EGFR;PTPRK;PTPRF;PTPRG;BAIAP2;PTPRT;TRIO;SKI;NTRK3;SORT1;IGF1R;PTPRD
dephosphorylation (GO:0016311)	9/74	0.00200949	0.0507396	-1.74914	5.21426	PTEN;PTPRJ;PTPRK;PTPRM;PTPRN2;PTPRT;SSH2;PPP3CA;PTPRD
regulation of microtubule polymerization or depolymerization (GO:0031110)	4/13	0.00223809	0.0538208	-1.04254	3.04639	MAPT;CLASP1;CLASP2;APC
* The data sources are from Lagier-Tourenne C, Polymenidou M, Hutt KR, Vu AQ, Baughn M, et al. (2012) Divergent roles of ALS-linked proteins FUS/TLS and TDP-43 intersect in processing long pre-mRNAs. Nat Neurosci 15: 1488-1497;
Ishigaki S, Masuda A, Fujioka Y, Iguchi Y, Katsuno M, et al. (2012) Position-dependent FUS-RNA interactions regulate alternative splicing events and transcriptions. Sci Rep 2: 529;
Rogelj B, Easton LE, Bogu GK, Stanton LW, Rot G, et al. (2012) Widespread binding of FUS along nascent RNA regulates alternative splicing in the brain. Sci Rep 2: 603;
Nakaya T, Alexiou P, Maragkakis M, Chang A, Mourelatos Z (2013) FUS regulates genes coding for RNA-binding proteins in neurons by binding to their highly conserved introns. Rna 19: 498-509.
The gene ontology analysis of 508 overalpping genes (Figure 2C) were performed using Enrichr (http://amp.pharm.mssm.edu/Enrichr/index.html).

## Sheet: Table S2C
S2C. Gene Ontology analysis of 120 overlapping RNA targets in various cell lines and nerual tissues*
Term	Overlap	P-value	Adjusted P-value	Z-score	Combined Score	Genes
regulation of cell motion (GO:0051270)	7/94	2.61918e-05	0.00572734	-2.27183	11.7283	PTEN;EGFR;PTPRK;PTPRM;ACTN4;ACTN1;IGF1R
protein amino acid dephosphorylation (GO:0006470)	6/69	4.56532e-05	0.00572734	-2.05716	10.6201	PTEN;PTPRJ;PTPRK;PTPRM;PPP3CA;PTPRD
dephosphorylation (GO:0016311)	6/74	6.58315e-05	0.00572734	-2.01809	10.4184	PTEN;PTPRJ;PTPRK;PTPRM;PPP3CA;PTPRD
negative regulation of cell motion (GO:0051271)	4/38	0.000472095	0.0308042	-2.18449	7.60226	PTEN;PTPRK;PTPRM;ACTN1
phosphate metabolic process (GO:0006796)	11/392	0.000687155	0.0358695	-2.31356	7.69924	PTPRJ;PTPRK;PTPRM;PPP3CA;STK39;PTK2;IGF1R;PTEN;AKT3;PRKCE;PTPRD
enzyme linked receptor protein signaling pathway (GO:0007167)	7/171	0.000891705	0.0387892	-2.1054	6.84175	PTPRJ;EGFR;PTPRK;TRIO;SKI;IGF1R;PTPRD
regulation of cell migration (GO:0030334)	5/86	0.00116348	0.043381	-2.12052	6.65364	PTEN;EGFR;PTPRK;PTPRM;IGF1R
integrin-mediated signaling pathway (GO:0007229)	3/23	0.0014539	0.0474335	-2.26962	6.91878	PTK2;DOCK1;DST
protein modification process (GO:0006464)	15/736	0.00180514	0.052349	-2.19987	6.48924	PTPRJ;PTPRK;PTPRM;MSRA;PPP3CA;STK39;PTK2;EHMT1;GALNT2;IGF1R;PTEN;UBE2E2;AKT3;PRKCE;PTPRD
* The data sources are from:Zhou Y, Liu S, Liu G, Ozturk A, Hicks GG (2013) ALS-Associated FUS Mutations Result In Compromised FUS Alternative Splicing And Autoregulation. PLOS Genetics;
Hoell JI, Larsson E, Runge S, Nusbaum JD, Duggimpudi S, et al. (2011) RNA targets of wild-type and mutant FET family proteins. Nature Structural & Molecular Biology 18: 1428-1431;
Lagier-Tourenne C, Polymenidou M, Hutt KR, Vu AQ, Baughn M, et al. (2012) Divergent roles of ALS-linked proteins FUS/TLS and TDP-43 intersect in processing long pre-mRNAs. Nat Neurosci 15: 1488-1497;
Ishigaki S, Masuda A, Fujioka Y, Iguchi Y, Katsuno M, et al. (2012) Position-dependent FUS-RNA interactions regulate alternative splicing events and transcriptions. Sci Rep 2: 529;
Rogelj B, Easton LE, Bogu GK, Stanton LW, Rot G, et al. (2012) Widespread binding of FUS along nascent RNA regulates alternative splicing in the brain. Sci Rep 2: 603;
Nakaya T, Alexiou P, Maragkakis M, Chang A, Mourelatos Z (2013) FUS regulates genes coding for RNA-binding proteins in neurons by binding to their highly conserved introns. Rna 19: 498-509.
The gene ontology analysis of 120 overalpping genes (Figure 2D) were performed using Enrichr (http://amp.pharm.mssm.edu/Enrichr/index.html).
